# Supplementary material for: Characterization of Monkeypox virus infection in African rope squirrels (Funisciurus sp.)
Source: PLoS Negl Trop Dis. 2017 Aug 21;11(8):e0005809. doi: 10.1371/journal.pntd.0005809 (PMC5578676; doi:10.1371/journal.pntd.0005809)
Supplement: S1 Table — (XLSX) [file pntd.0005809.s003.xlsx]

## Sheet: Sheet2
Group	Animal ID	Days Post-Infection
		Day 3	Day 6	Day 8	Day 11	Day 13	Day 15	Day 18	Day 20	Day 25	Day 27
Intradermal	RS12	Primary Lesions Visible	early pox lesion on tongue and lips	anorexia, many pox lesions on lips, respiratory difficuly under anesthesia, respiratory arrest under anesthesia	deceased	deceased	deceased	deceased	deceased	deceased	deceased
Intradermal	RS15	Primary Lesions Visible	primary skin lesion only	anorexia	increased respiratory effort, pox lesions on nose, lips, and left thigh	increased respiratory effort, copious nasal discharge, pox lesions on lip, tongue, skin of legs, and feet, anorexia	oral and tongue pox lesions, pox lesions on legs, copious yellow nasal discharge	large crusts covering nares, thin body condition	reduced nasal discharge, healing tongue lesions. Died on day 22	deceased	deceased
Intradermal	RS17	Primary Lesions Visible	primary skin lesion only	primary skin lesion only	pox lesions on tongue, lips, and feet	pox lesions on tongue, lips, skin of inner thigh and lateral thigh	skin lesions on right forelimb toe, pox lesions on lips,	lips reddened, crust on dorsal planum of nose	slight corneal opacity, conjunctiva reddened, new skin lesions on nose, lip lesions healing, tongue lesions resolved	pronounced corneal opacity with corneal neovascularization in both eyes, lips reddened	bilateral ocular lesions, red lips, mild serous nasal discharge, primary lesion crust still present; euthanized-end of study
Intradermal	RS18	Primary Lesions Visible	primary skin lesion only	primary skin lesion only	periocular swelling, pox lesion on lips	corneal opacity, pox lesions on lips	lip lesions resolving	lower lip reddened	primary lesion scabbed over	lips still reddened, primary lesion crust reduced in size	red lips, serous nasal discharge, primary lesion crust still present; euthanized-end of study
Intranasal	RS11				lethargy, pox lesions on lips	skin lesion on right upper eyelid	lethargy, right eye corneal lesion	right eye corneal lesion	right eye corneal lesion	pinpoint corneal opacity in right eye	eye lesion resolved; euthanized-end of study
Intranasal	RS13				increased respiratory effort, pox lesions on lips and skin of left leg	Found dead	deceased	deceased	deceased	deceased	deceased
Intranasal	RS16			Respiratory arrest during anesthesia, recovered with manual chest compressions	skin lesions on all feet, right forelimb ataxia, small pox lesion on tongue, yellow nasal discharge	skin lesions on all feet, copious nasal discharge, right eye reddened open-mouthed breathing; euthanized	deceased	deceased	deceased	deceased	deceased
Intranasal	RS19		White pinpoint corneal opacity	anorexia, pox lesions on tongue	lethargy, open-mouthed breathing, pox lesions on tongue and nose; euthanized	deceased	deceased	deceased	deceased	deceased	deceased
Sentinel	RS14					increased respiratory rate	increased respiratory rate, lethargy	pox lesion on tongue, yellow nasal discharge, open-mouthed breathing; euthanized	deceased	deceased	deceased
